# Supplementary material for: Correction: Lentivirus-Mediated Knockdown of Astrocyte Elevated Gene-1 Inhibits Growth and Induces Apoptosis through MAPK Pathways in Human Retinoblastoma Cells
Source: PLoS One. 2019 Oct 14;14(10):e0223818. doi: 10.1371/journal.pone.0223818 (PMC6791552; doi:10.1371/journal.pone.0223818)
Supplement: S1 File — (ZIP) [file pone.0223818.s001.zip]

Archive with 8 entries (8 files):
- Fig 1_Immunohistochemistry in retinoblastoma tissues.rar
- Fig 3_microscopy images.rar
- Fig 4_Cell apoptosis.rar
- Fig 5A_Image.pptx
- Fig 5A_Reading.xlsx
- Fig 5B_data.jpg
- Fig 5B_readings.jpg
- Original data.docx
