# Supplementary material for: Correction: Lentivirus-Mediated Knockdown of Astrocyte Elevated Gene-1 Inhibits Growth and Induces Apoptosis through MAPK Pathways in Human Retinoblastoma Cells
Source: PLoS One. 2019 Oct 14;14(10):e0223818. doi: 10.1371/journal.pone.0223818 (PMC6791552; doi:10.1371/journal.pone.0223818)
Supplement: S1 File — (ZIP) [file pone.0223818.s001.zip › Fig 5A_Reading.xlsx]

## Sheet: Sheet1
		Bcl-2	58613	56666	83165	51890
		GAPDH	59810	61593	58982	60337
		Bcl-2/GAPDH	0.98	0.92	1.41	0.86
		Bax	30241	75603	26181	41887
		GAPDH	60482	61970	60887	61598
		Bax/GAPDH	0.5	1.22	0.43	0.68
		cleaved-capspase-3	24449	77512	12518	28747
		GADPH	58212	59169	56900	62493
		cleaved-capspase-3/GADPH	0.42	1.31	0.22	0.46
		Caspase3	46415	79968	48596	74698
		GAPDH	61887	61990	57172	62248
		Caspase3/GAPDH	0.75	1.29	0.85	1.2
